# Supplementary material for: Discovery of Novel Molecular Scaffolds to Overcome Pseudomonas aeruginosa Aminoglycoside Resistance: Insights for a Consensus Scoring Rational Design Approach
Source: Int J Mol Sci. 2026 Mar 13;27(6):2642. doi: 10.3390/ijms27062642 (PMC13026256; doi:10.3390/ijms27062642)
Supplement: Supplementary file 1 [file ijms-27-02642-s001.zip]

Archive with 1 entries (1 files):
- ijms-4141351-supplementary.pdf
